# Supplementary material for: Gastrointestinal Manifestations and Low-FODMAP Protocol in a Cohort of Fabry Disease Adult Patients
Source: Nutrients. 2023 Jan 28;15(3):658. doi: 10.3390/nu15030658 (PMC9920936; doi:10.3390/nu15030658)
Supplement: Supplementary file 1 [file nutrients-15-00658-s001.zip]

Archive with 1 entries (1 files):
- nutrients-2166831-supplementary.pdf
